# Supplementary material for: Integration of DNA methylation and gene expression analysis in Gephyrocapsa huxleyi provides insight into genes related to calcification
Source: G3 (Bethesda). 2026 May 20;16(7):jkag076. doi: 10.1093/g3journal/jkag076 (PMC13334186; doi:10.1093/g3journal/jkag076)
Supplement: jkag076_Supplementary_Data [file jkag076_supplementary_data.zip]

Archive with 2 entries (2 files):
- Supplemental_Material_G3-2026-406518.pdf
- Supplemental_Material_G3-2026-406518.txt
