# Supplementary material for: Integration of DNA methylation and gene expression analysis in Gephyrocapsa huxleyi provides insight into genes related to calcification
Source: G3 (Bethesda). 2026 May 20;16(7):jkag076. doi: 10.1093/g3journal/jkag076 (PMC13334186; doi:10.1093/g3journal/jkag076)
Supplement: jkag076_Supplementary_Data [file jkag076_supplementary_data.zip › Supplemental_Material_G3-2026-406518.txt]

>CCMP1516_cox3 Emiliania huxleyi culture-collection CCMP:1516 mitochondrion, complete genome
ATGAAAATTAAAACTTATTTTACTCAGCGTCATGCATTTCACTTGGTAGACCCAAGTTCA
ATGCCAATTTTAACTGCTTTTTCTTCTTTGACATTAGTTAGTGGAGGAGTGATGTATTTT
CACGGTTATGTTGGTGGATTTGAAACAACATTGCTTGGGTTTTTCAGCGTTTTATCTTGT
ATGTTTGTATGATGACGTGACATTACTAGAGAAGGATCTTTAGAAGGTTGCCACACTAAC
ATCGTTCAACTTGGTTTACGATACGGTGTAATTTTATTTATCGTTTCGGAAGTAATGTTC
TTTTTCGCTTTTTTTTGAGCATTTTTTGCCGCAAGTTTAACTCCAACAATTGAAATCGGT
AATATTTGACCACCAAAAGGTATTCAAACTTTTAACTGTATGGAGGTGCCTCTTGTTAAT
ACTGTTATCTTATTAACATCTGGTGCAACAATCACGTATGCACATCATGCGATAACAGCT
GGTTTAAAGCTAGAAGCCCTTTGAGGTTTAGTTTTAACAGTTGTTCTTGCTGTCATATTT
ACTTGTTTCCAAGCTTTTGAATATATAAATGCCGATTTCCGAATTTCAGATGGAATTTAT
GGATCTTGCTTTTACATGGCAACAGGATTCCATGGTTTTCATGTTTTTATAGGAACTATT
TTCATTATTGTATCACTTATTCGTTTAAATAGAAATCAATTTACAACTCGTCATCATTTC
GGATTTGAAGCCGCAGCTTTTTATTGACATTTTGTTGATGTTGTTTGATTATTTTTATAT
GTTGCTGTTTACTTCTGAGGTGGTCTTTAA

>M217_cox3 Emiliania huxleyi strain M217 mitochondrion, partial genome
ATGAAAATTAAAACTTATTTTACTCAGCGTCATGCATTTCACTTGGTAGACCCAAGTTCA
ATGCCAATTTTAACTGCTTTTTCTTCTTTGACATTAGTTAGTGGAGGAGTGATGTATTTT
CACGGTTATGTTGGTGGATTTGAAACAACATTGCTTGGGTTTTTCAGCGTTTTATCTTGT
ATGTTTGTATGATGACGTGACATTACTAGAGAAGGATCTTTAGAAGGTTGCCACACTAAC
ATCGTTCAACTTGGTTTACGATACGGTGTAATTTTATTTATCGTTTCGGAAGTAATGTTC
TTTTTCGCTTTTTTTTGAGCATTTTTTGCCGCAAGTTTAACTCCAACAATTGAAATCGGT
AATATTTGACCACCAAAAGGTATTCAAACTTTTAACTGTATGGAGGTGCCTCTTGTTAAT
ACTGTTATCTTATTAACATCTGGTGCAACAATCACGTATGCACATCATGCGATAACAGCT
GGTTTAAAGCTAGAAGCCCTTTGAGGTTTAGTTTTAACAGTTGTTCTTGCTGTCATATTT
ACTTGTTTCCAAGCTTTTGAATATATAAATGCCGATTTCCGAATTTCAGATGGAATTTAT
GGATCTTGCTTTTACATGGCAACAGGATTCCATGGTTTTCATGTTTTTATAGGAACTATT
TTCATTATTGTATCACTTATTCGTTTAAATAGAAATCAATTTACAACTCGTCATCATTTC
GGATTTGAAGCCGCAGCTTTTTATTGACATTTTGTTGATGTTGTTTGATTATTTTTATAT
GTTGCTGTTTACTTCTGAGGTGGTCTTTAA

>CCMP1516_tufA Emiliania huxleyi culture-collection CCMP:1516 plastid, complete genome
ATGGCTCGCGAAAAATTCGAACGATCAAAGCCTCACGTAAATATTGGAACTATTGGTCAC
GTAGATCACGGAAAAACTACATTAACAGCTGCTATTTCAGCAACATTAGCAGTTTATTCA
GGGAGTAAAAAAGATATCAGCCTAATTGATTCTGCTCCTGAAGAAAAAGCTCGTGGTATT
ACAATCAATACAGCACACGTAGAATACGAAACAGAAACGCGTCATTATGCACACGTAGAT
TGTCCTGGTCACGCAGATTATGTAAAAAACATGATTACTGGTGCAGCACAGATGGATGGA
GGTATCTTAGTTGTATCAGCTGCTGATGGCCCAATGCCTCAAACACGTGAGCATATCTTA
TTAGCAAAACAAGTTGGTGTACCTCACCTAGTGGTATTTTTAAACAAAGCTGATCAAGTA
GATGATGAAGAACTACTTGAATTAGTAGAATTAGAAGTACAAGAATTACTAGAAAACTAT
GATTTCCCTGGTGATGACATTCCATTTGTTTCTGGTTCTGCTCTTTTAGCTTTACAAGCA
GTAGAAGGCGGTCCTAAAGCAAAAGGTGATGACAAGTGGGTGGATAGAATTTTCGATTTA
ATGGAATCAGTAGATAATTACATTCCAGCACCAGAACGAGATACAGAAAAAACATTCCTA
ATGGCGGTAGAAGATGTTTTCTCAATTACAGGTCGTGGTACTGTAGCTACTGGACGAATC
GAAAGAGGTATTCTAAAAATTGGTGATAGTATCGAAATCGTAGGTCTAAAAGATACGCAA
ACAACAACAGTAACTGGTATTGAGATGTTCCAGAAGACTCTGGATGAAGGAATGGCTGGT
GATAATGTTGGAATTTTAATCCGTGGTGTTCAAAAGACCGATATCGAACGAGGCATGGTG
TTAGCTCAACCAGGTACAATTAGTCCTCACAAAAAGTTCGAGGCAGAAGTTTATGTGTTA
GGTAAAGATGAAGGTGGTCGTCATACTCCATTCTTTACTGGTTACCGACCTCAATTCTAT
GTACGTACAACTGATGTAACAGGAACAATTGTACAATTTACGGGAGATGACGGTAGTGCA
GCCGAAATGGTTATGCCAGGTGACCGTATTAAAATGACAGCTGAACTTATTAACCCAATT
GCAATTGAGCAAGGAATGCGATTCGCAATTCGTGAGGGTGGTAGAACAGTAGGTGCAGGA
GTTGTTTCAAAAATTTTAGAATAA

>M217_tufA Emiliania huxleyi strain M217 plastid, complete genome
ATGGCTCGCGAAAAATTCGAACGATCAAAGCCTCACGTAAATATTGGAACTATTGGTCAC
GTAGATCACGGAAAAACTACATTAACAGCTGCTATTTCAGCAACATTAGCAGTTTATTCA
GGGAGTAAAAAAGATATCAGCCTAATTGATTCTGCTCCTGAAGAAAAAGCTCGTGGTATT
ACAATCAATACAGCACACGTAGAATACGAAACAGAAACGCGTCATTATGCACACGTAGAT
TGTCCTGGTCACGCAGATTATGTAAAAAACATGATTACTGGTGCAGCACAGATGGATGGA
GGTATCTTAGTTGTATCAGCTGCTGATGGCCCAATGCCTCAAACACGTGAGCATATCTTA
TTAGCAAAACAAGTTGGTGTACCTCACCTAGTGGTATTTTTAAACAAAGCTGATCAAGTA
GATGATGAAGAACTACTTGAATTAGTAGAATTAGAAGTACAAGAATTACTAGAAAACTAT
GATTTCCCTGGTGATGACATTCCATTTGTTTCTGGTTCTGCTCTTTTAGCTTTACAAGCA
GTAGAAGGCGGTCCTAAAGCAAAAGGTGATGACAAGTGGGTGGATAGAATTTTCGATTTA
ATGGAATCAGTAGATAATTACATTCCAGCACCAGAACGAGATACAGAAAAAACATTCCTA
ATGGCGGTAGAAGATGTTTTCTCAATTACAGGTCGTGGTACTGTAGCTACTGGACGAATC
GAAAGAGGTATTCTAAAAATTGGTGATAGTATCGAAATCGTAGGTCTAAAAGATACGCAA
ACAACAACAGTAACTGGTATTGAGATGTTCCAGAAGACTCTGGATGAAGGAATGGCTGGT
GATAATGTTGGAATTTTAATCCGTGGTGTTCAAAAGACCGATATCGAACGAGGCATGGTG
TTAGCTCAACCAGGTACAATTAGTCCTCACAAAAAGTTCGAGGCAGAAGTTTATGTGTTA
GGTAAAGATGAAGGTGGTCGTCATACTCCATTCTTTACTGGTTACCGACCTCAATTCTAT
GTACGTACAACTGATGTAACAGGAACAATTGTACAATTTACGGGAGATGACGGTAGTGCA
GCCGAAATGGTTATGCCAGGTGACCGTATTAAAATGACAGCTGAACTTATTAACCCAATT
GCAATTGAGCAAGGAATGCGATTCGCAATTCGTGAGGGTGGTAGAACAGTAGGTGCAGGA
GTTGTTTCAAAAATTTTAGAATAA

>CCMP1516_16S Emiliania huxleyi culture-collection CCMP:1516 plastid, complete genome
CATGGAGAGTTTGATCCTGGCTCAGGATGAACGCTGGCGGTATGCTTAACACATGCAAGT
CGAACGAGAGTTTTTAACTCTAGTGGCGAACGGGTGCGTAATACGTGAGAATCTGCCCTT
AGGAGAAGAATAACTACTGGAAACGGTAGCTAAGTCTTCATATGCCGAGAGGTGAAATAG
TTTCAACTGCCTAAGGATGAGCTCACGCCTGATTAGCTTGTTGGTGAGGTAACGGCTTAC
CAAGGCCACGATCAGTAGCTGGTTTGAGAGAATGATCAGCCACACTGGGACTGAGACACG
GCCCAGACTCCTCCGGGAGGCAGCAGTGAGGAATTTTCCGCAATGGGCGAAAGCCTGACG
GAGCAATACCGCGTGAGGGATGAAGGATTTTGGTCTGTAAACCTCTTTTCTCAAGAAAGA
AGTTCTGACGGTACTTGAGGAATAAGCATCGGCTAACTCCGTGCCAGCAGCCGCGGTAAT
ACGGGGGATGCAAGCGTTATCCGGAATCATTGGGCGTAAAGCGCCTGTAGGTTGTTTAGT
AAGTCTGTTGTTAAAGACCAGGGCTTAACCCTGGGAAAGCAATGGAAACTACTAGACTTG
AGTATGGCAGGGGTAGAGGGAATTTCTAGTGTAGCGGTGAAATGCGTAGATATTAGAAAG
AACACCGGCGGCGAAAGCGCTCTACTGGACCATTACTGACACTCAGAGGCGAAAGCTAGG
GGAGCAAAAGGGATTAGATACCCCTGTAGTCCTAGCCGTAAACGATGGATACTAGATGTT
GCGCAATTTGTGCAGTATCTTAGCTAACGCGTTAAGTATCCCGCCTGGGGAGTACGCTCG
CAAGGGTGAAACTCAAAGGAATTGACGGGGGCCCGCACAAGCGGTGGAGCATGTGGTTTA
ATTCGATGCAACGCGAAGAACCTTACCAGGGCTTGACATACTACAAATCTTTTCGAAACG
AAAGAGTGCCTTCGGGAATGTAGATACAGGTGGTGCATGGCTGTCGTCAGCTCGTGTCGT
GAGATGTTGGGTTAAGTCCCGCAACGAGCGCAACCCTCATTTTTAGTTGCCAATTTATTG
GGATTTCTAGAGAGACTGCCGGTGACAAACCGGAGGAAGGTGAGGATGACGTCAAGTCAG
CATGCCCCTTATGCCCTGGGCCACACACGTGCTACAATGGCGAAGACAAAGAGTCGCAAA
CCTGCGAAGGCTAGCTAATCTCGTAAACTTCGTCTAAGTTCGGATTGCAGGCTGCAACTC
GCCTGCATGAAGTTGGAATCGCTAGTAATCGCTGGTCAGCTATACAGCGGTGAATTCGTT
CCCGGGCCTTGTACACACCGCCCGTCACACCATGGGAGCTGGTCATACCCAATATCGTTA
GCCTAACCATTCGGAGGGCGGCGCTTAAGGTAGGGCTAGTGACTGGGGTGAAGTCGTAAC
AAGGTAGCCGTACTGGAAGGTGCGGCTGGATCACCTCCTT

>M217_16S Emiliania huxleyi strain M217 plastid, complete genome
CATGGAGAGTTTGATCCTGGCTCAGGATGAACGCTGGCGGTATGCTTAACACATGCAAGT
CGAACGAGAGTTTTTAACTCTAGTGGCGAACGGGTGCGTAATACGTGAGAATCTGCCCTT
AGGAGAAGAATAACTACTGGAAACGGTAGCTAAGTCTTCATATGCCGAGAGGTGAAATAG
TTTCAACTGCCTAAGGATGAGCTCACGCCTGATTAGCTTGTTGGTGAGGTAACGGCTTAC
CAAGGCCACGATCAGTAGCTGGTTTGAGAGAATGATCAGCCACACTGGGACTGAGACACG
GCCCAGACTCCTCCGGGAGGCAGCAGTGAGGAATTTTCCGCAATGGGCGAAAGCCTGACG
GAGCAATACCGCGTGAGGGATGAAGGATTTTGGTCTGTAAACCTCTTTTCTCAAGAAAGA
AGTTCTGACGGTACTTGAGGAATAAGCATCGGCTAACTCCGTGCCAGCAGCCGCGGTAAT
ACGGGGGATGCAAGCGTTATCCGGAATCATTGGGCGTAAAGCGCCTGTAGGTTGTTTAGT
AAGTCTGTTGTTAAAGACCAGGGCTTAACCCTGGGAAAGCAATGGAAACTACTAGACTTG
AGTATGGCAGGGGTAGAGGGAATTTCTAGTGTAGCGGTGAAATGCGTAGATATTAGAAAG
AACACCGGCGGCGAAAGCGCTCTACTGGACCATTACTGACACTCAGAGGCGAAAGCTAGG
GGAGCAAAAGGGATTAGATACCCCTGTAGTCCTAGCCGTAAACGATGGATACTAGATGTT
GCGCAATTTGTGCAGTATCTTAGCTAACGCGTTAAGTATCCCGCCTGGGGAGTACGCTCG
CAAGGGTGAAACTCAAAGGAATTGACGGGGGCCCGCACAAGCGGTGGAGCATGTGGTTTA
ATTCGATGCAACGCGAAGAACCTTACCAGGGCTTGACATACTACAAATCTTTTCGAAACG
AAAGAGTGCCTTCGGGAATGTAGATACAGGTGGTGCATGGCTGTCGTCAGCTCGTGTCGT
GAGATGTTGGGTTAAGTCCCGCAACGAGCGCAACCCTCATTTTTAGTTGCCAATTTATTG
GGATTTCTAGAGAGACTGCCGGTGACAAACCGGAGGAAGGTGAGGATGACGTCAAGTCAG
CATGCCCCTTATGCCCTGGGCCACACACGTGCTACAATGGCGAAGACAAAGAGTCGCAAA
CCTGCGAAGGCTAGCTAATCTCGTAAACTTCGTCTAAGTTCGGATTGCAGGCTGCAACTC
GCCTGCATGAAGTTGGAATCGCTAGTAATCGCTGGTCAGCTATACAGCGGTGAATTCGTT
CCCGGGCCTTGTACACACCGCCCGTCACACCATGGGAGCTGGTCATACCCAATATCGTTA
GCCTAACCATTCGGAGGGCGGCGCTTAAGGTAGGGCTAGTGACTGGGGTGAAGTCGTAAC
AAGGTAGCCGTACTGGAAGGTGCGGCTGGATCACCTCCTT
